# Supplementary material for: Environmental Variations in Mycobacterium ulcerans Transcriptome: Absence of Mycolactone Expression in Suboptimal Environments
Source: Toxins (Basel). 2019 Mar 4;11(3):146. doi: 10.3390/toxins11030146 (PMC6468629; doi:10.3390/toxins11030146)
Supplement: Supplementary file 1 [file toxins-11-00146-s001.zip › toxins-446075-supple-proofreading/Table S1.xls]

## Sheet: Sheet 1
Calcium vs Control
Gene_id	Locus	Length	Fold change	p-value	Gene Description
MUL_0949	CP000325.1:995096-996380	1284	-4.486323232	0.00007	integral membrane transport protein
MUL_0741	CP000325.1:778724-779345	621	-2.743289148	0.000924273	50S ribosomal protein L10
MUL_5091	CP000325.1:3645905-3646637	732	13.23416191	0.001677286	pseudogene
MUL_2473	CP000325.1:2763267-2766260	2993	2.282178971	0.002299837	pseudogene
MUL_1133	CP000325.1:1212120-1213065	945	-3.195133694	0.00306377	conserved hypothetical protein
MUL_4761	CP000325.1:5279289-5280156	867	-1.879705929	0.003789502	O-methyltransferase
MUL_0853	CP000325.1:890588-892265	1677	-3.241702022	0.004694703	pseudogene
MUL_4934	CP000325.1:5465450-5466539	1089	-2.535957522	0.004775313	hypothetical protein
MUL_2424	CP000325.1:2707955-2708750	795	14.07274492	0.005396913	hypothetical protein
MUL_0851	CP000325.1:886296-887787	1491	-1.865136088	0.005453469	D-serine/D-alanine/glycine transporter, CycA
MUL_4295	CP000325.1:4766921-4768058	1137	1.657722845	0.006090908	hypothetical protein
MUL_2334	CP000325.1:2612272-2613370	1098	-3.038270704	0.006425872	hypothetical protein
MUL_3169	CP000325.1:3522068-3526601	4533	1.787334312	0.006679641	PPE8
MUL_4310	CP000325.1:4785332-4786658	1326	-1.745620066	0.006833316	dehydrogenase
MUL_0200	CP000325.1:202950-203445	495	-1.668794959	0.007458879	transcription elongation factor GreA
MUL_4373	CP000325.1:4852780-4853380	600	2.206831536	0.007714332	hypothetical protein
MUL_4051	CP000325.1:4520319-4520484	165	-6.220211522	0.008717589	hypothetical protein
MUL_4085	CP000325.1:4554491-4556479	1988	-2.332721687	0.008910837	pseudogene
MUL_0519	CP000325.1:532385-533591	1206	-1.865529151	0.0089533	pseudogene
MUL_0986	CP000325.1:1039820-1040918	1098	1.918589974	0.008978606	alpha-methylacyl-CoA racemase Mcr
MUL_4226	CP000325.1:4700881-4701913	1032	-1.939803834	0.008983685	hypothetical protein
MUL_3967	CP000325.1:4430363-4432229	1866	-1.73424645	0.009059518	transcription termination factor Rho
MUL_0234	CP000325.1:241847-243431	1584	-1.854666442	0.009468977	pseudogene
MUL_1906	CP000325.1:2108834-2109380	546	-3.854279297	0.009646121	hypothetical protein
MUL_1001	CP000325.1:1052615-1053740	1125	-4.212939377	0.010439406	hypothetical protein
MUL_1193	CP000325.1:1280017-1281370	1353	-3.158412592	0.010682982	hypothetical protein
MUP004c	BX649209.1:2309-2924	615	-2.297631718	0.011380984	hypothetical protein(Plasmid pMUM001)
MUL_0626	CP000325.1:648354-649146	792	2.233948704	0.012076839	cytochrome C-type biogenesis protein, CcsA
MUL_4040	CP000325.1:4509083-4510559	1476	-1.598887232	0.012496063	membrane protein CpsA
MUL_5026	CP000325.1:5571317-5572787	1470	-2.165622989	0.012673103	monooxygenase EthA
MUL_1771	CP000325.1:1957219-1957792	573	-2.592122501	0.012811476	hypothetical protein
MUL_0695	CP000325.1:724516-725329	813	739.8046667	0.013262088	hypothetical protein
MUL_4341	CP000325.1:4816679-4817222	543	-1.895435207	0.013444644	hypothetical protein
MUL_0951	CP000325.1:998129-998492	363	-3.414380477	0.013895877	hypothetical protein
MUL_2975	CP000325.1:3298132-3298573	441	-2.05651436	0.015344257	resuscitation-promoting factor-like protein
MUL_3499	CP000325.1:3877362-3878319	957	1.763183766	0.016441088	cell division protein FtsQ
MUL_4128	CP000325.1:4602521-4603457	936	2.470497895	0.016491256	acyl-CoA dehydrogenase FadE32
MUL_2338	CP000325.1:2617330-2617990	660	-2.060189096	0.016968184	lipoprotein LppK
MUL_0402	CP000325.1:415337-415802	465	-3.084262513	0.017354964	hypothetical protein cytoplasmic protein
MUL_1998	CP000325.1:2205898-2207165	1267	-1.799042902	0.017672879	pseudogene
MUL_3724	CP000325.1:4152946-4153552	606	1.561839816	0.017928326	molybdopterin-guanine dinucleotide biosynthesis protein A
MUL_4847	CP000325.1:5369380-5371384	2004	1.754246265	0.018051835	integral membrane protein
MUL_4264	CP000325.1:4734931-4735192	261	-4.085331148	0.018833424	hypothetical protein
MUL_2596	CP000325.1:2895350-2896480	1130	-1.824391693	0.01950263	pseudogene
MUL_0865	CP000325.1:904742-905201	459	-2.206910514	0.019984341	30S ribosomal protein S9
MUL_2641	CP000325.1:2952252-2952690	438	-2.556623206	0.020145739	anti-sigma factor RsbW
MUL_5001	CP000325.1:5550525-5552076	1551	-1.905026919	0.020479813	hypothetical protein
MUL_0001	CP000325.1:0-1533	1533	-2.783637058	0.021513837	chromosomal replication initiation protein
MUL_5024	CP000325.1:5570329-5570809	480	-1.926958622	0.02167176	histone-like protein Hns
MUL_4440	CP000325.1:4926099-4927074	975	-2.502922597	0.022327604	phosphate-transport integral membrane ABC transporter PstC2
MUL_4691	CP000325.1:5195804-5196416	612	1.810473235	0.022355858	ribosomal-protein-alanine acetyltransferase RimJ
MUL_1891	CP000325.1:2092828-2093308	480	33.57363264	0.022750621	oxidoreductase
MUP005c	BX649209.1:2920-3901	981	-1.714306837	0.025967933	chromosome partitioning protein ParA(Plasmid pMUM001)
MUL_4210	CP000325.1:4681356-4682301	945	-1.81228364	0.026329489	UDP-glucose 4-epimerase GalE1
MUL_4026	CP000325.1:4498377-4498803	426	-2.008844467	0.02648743	hypothetical protein
MUL_0756	CP000325.1:800468-801242	774	2.954168466	0.026536403	enoyl-CoA hydratase
MUL_2675	CP000325.1:2993256-2993826	570	-2.24881799	0.026912423	uracil phosphoribosyltransferase
MUL_0326	CP000325.1:332624-333455	831	1.991346497	0.027458625	short chain dehydrogenase
MUL_1681	CP000325.1:1851911-1852922	1011	-1.522943281	0.028934193	phosphatase
MUL_2370	CP000325.1:2656875-2657958	1083	-2.254180376	0.030017374	dihydroorotate dehydrogenase 2
MUL_0768	CP000325.1:813227-813974	747	2.155807213	0.030421372	3-ketoacyl-ACP reductase
MUL_4992	CP000325.1:5540317-5542216	1899	-1.802386975	0.030471047	bifunctional UDP-galactofuranosyl transferase GlfT
MUL_2075	CP000325.1:2321620-2322178	558	-1.557833009	0.031028278	ribosome recycling factor
MUL_1895	CP000325.1:2096905-2098372	1467	4.508563179	0.032014332	hydrogenase HycQ
MUL_1691	CP000325.1:1862425-1863019	594	-1.876921097	0.032035352	O-methyltransferase
MUL_0016	CP000325.1:15240-15984	744	-3.428066079	0.032775836	conserved hypothetical membrane protein
MUL_4935	CP000325.1:5466913-5467639	726	-1.94423022	0.034092417	hypothetical protein
MUL_4985	CP000325.1:5533147-5534161	1014	-1.704281014	0.034136925	hypothetical protein
MUL_1754	CP000325.1:1940381-1943087	2706	-1.732557981	0.034146078	alanyl-tRNA synthetase
MUL_3006	CP000325.1:3327618-3328065	447	12.81421637	0.034413964	conserved hypothetical membrane protein
MUL_3389	CP000325.1:3757391-3757916	525	-2.508353819	0.034728695	N-acetylglutamate synthase
MUL_0723	CP000325.1:756606-756682	76	-3.288164786	0.03552759	undescribed
MUL_0093	CP000325.1:89765-90299	534	-1.903927712	0.035627973	hypothetical protein
MUL_1446	CP000325.1:1561926-1562565	639	1.506936796	0.035735013	hypothetical protein
MUL_0699	CP000325.1:730020-730602	582	-1.94130511	0.035860251	hypothetical protein
MUL_0605	CP000325.1:624816-625266	450	-2.020135526	0.036184595	hypothetical protein
MUL_2705	CP000325.1:3024173-3025160	987	1.970858607	0.03625791	hypothetical protein
MUL_1634	CP000325.1:1776791-1777574	783	1.71752377	0.036790675	transmembrane protein
MUL_2111	CP000325.1:2356992-2358843	1851	-1.930211456	0.036831939	magnesium chelatase
MUL_1353	CP000325.1:1458888-1459476	588	-2.621670982	0.037117582	alternative RNA polymerase sigma factor
MUL_2836	CP000325.1:3164166-3164946	780	-2.191066466	0.038126589	hypothetical protein
MUL_1504	CP000325.1:1627061-1627841	780	1.695197955	0.038517204	hypothetical protein
MUL_2676	CP000325.1:2994020-2994863	843	-1.606055703	0.038626058	acid phosphatase
MUL_3059	CP000325.1:3389117-3391037	1920	-1.729360859	0.038957895	drug-transport transmembrane ABC transporter ATP-binding protein
MUL_5065	CP000325.1:5620712-5621462	750	-2.595110404	0.039012816	hypothetical protein
MUL_1364	CP000325.1:1471012-1472101	1089	2.349797567	0.039291388	adenosine deaminase
MUL_0560	CP000325.1:566422-566995	573	-2.259585916	0.039446009	deoxycytidine triphosphate deaminase
MUL_4181	CP000325.1:4653404-4654901	1497	-1.814641389	0.039632784	lysyl-tRNA synthetase
MUL_4919	CP000325.1:5450481-5451972	1491	-2.142154782	0.039696893	MCE-family protein Mce6A
MUL_2607	CP000325.1:2907709-2909074	1365	-1.896521628	0.039927654	F420-0--gamma-glutamyl ligase
MUL_1586	CP000325.1:1718940-1720455	1515	-2.135805169	0.04014317	pseudogene
MUL_1479	CP000325.1:1601431-1601761	330	-2.790866255	0.040488094	thioredoxin TrxB1
MUL_1784	CP000325.1:1970671-1974037	3366	1.829961242	0.041272724	carbamoyl phosphate synthase large subunit
MUL_0323	CP000325.1:329642-330296	654	-2.199603243	0.041827935	transcriptional regulatory protein
MUL_4117	CP000325.1:4588699-4590721	2022	-1.686319789	0.042025203	electron transfer protein FdxB
MUL_0073	CP000325.1:70452-70707	255	-2.575252454	0.04367957	30S ribosomal protein S18
MUL_4918	CP000325.1:5449389-5450418	1029	-2.28560744	0.043784134	MCE-family protein Mce6B
MUL_1046	CP000325.1:1105279-1106449	1170	3.998392039	0.043784617	acyl-CoA transferase
MUL_4107	CP000325.1:4579036-4580212	1176	4.254499318	0.043894433	acetyl-CoA acetyltransferase FadA5
MUL_0583	CP000325.1:599378-599903	525	-2.571843709	0.044165334	hypothetical protein
MUL_3401	CP000325.1:3767687-3768341	654	-1.965094926	0.044231399	TetR family transcriptional regulator
MUL_3959	CP000325.1:4424126-4424372	246	-2.27462759	0.045315972	F0F1 ATP synthase subunit C
MUL_4623	CP000325.1:5122849-5123134	285	1.569819768	0.046392228	EsaT-6 like protein EsxN_2
MUL_1862	CP000325.1:2063430-2064876	1446	-1.700664036	0.046444381	hypothetical protein
MUL_4933	CP000325.1:5464276-5465458	1182	-3.068600291	0.046497023	conserved protein
MUL_2125	CP000325.1:2373545-2374883	1338	1.55764359	0.046681714	DNA-damage-inducible protein F DinF
MUL_0250	CP000325.1:257886-258529	643	-2.142831931	0.047722391	pseudogene
MUL_4464	CP000325.1:4948523-4949675	1152	1.918911543	0.048519576	pseudogene
MUL_1958	CP000325.1:2164283-2164358	75	-27.25234822	0.048689727	undescribed
MUL_2565	CP000325.1:2862564-2863851	1287	2.968537985	0.049013754	linoleoyl-CoA desaturase, DesA3
MUL_0912	CP000325.1:954752-955436	684	1.66238928	0.049039886	transcriptional regulatory protein
MUL_4516	CP000325.1:5010892-5011285	393	1.752418919	0.04928573	sec-independent translocase
MUL_0919	CP000325.1:963312-964026	714	-3.864408115	0.049477478	lipoprotein LpqD
MUL_0166	CP000325.1:168648-169749	1101	-1.935545643	0.049732987	GTP-dependent nucleic acid-binding protein EngD
MUL_1889	CP000325.1:2091093-2091393	300	12.57281827	0.049980889	pseudogene
Chitin vs Control
Gene_id	Locus	Length	Fold change	p-value	Gene Description
MUL_4786	CP000325.1:5299979-5301077	1098	2.295694711	0.000635888	flavodoxin oxidoreductase
MUL_0919	CP000325.1:963312-964026	714	-12.92497002	0.00104368	lipoprotein LpqD
MUL_4114	CP000325.1:4585986-4586865	879	7.49528584	0.001234616	CoA-transferase (alpha subunit)
MUL_2256	CP000325.1:2509854-2510652	798	-1.877761737	0.001913847	pseudogene
MUL_2797	CP000325.1:3123216-3124440	1224	2.781350265	0.003370849	quinone reductase, Qor
MUL_1304	CP000325.1:1402036-1403287	1251	2.078960919	0.004629843	3-oxoacyl-(acyl carrier protein) synthase II
MUL_2804	CP000325.1:3130904-3131102	198	2.442285306	0.005360757	thiamine biosynthesis protein ThiS
MUL_0058	CP000325.1:55461-55965	504	-1.727758731	0.005657455	transcriptional regulatory protein
MUL_2239	CP000325.1:2493740-2494823	1083	-3.776947426	0.005690317	hypothetical protein
MUL_2767	CP000325.1:3089264-3089681	417	-2.800643408	0.006386202	hypothetical protein
MUL_0332	CP000325.1:340052-341224	1172	-4.606994229	0.006621977	pseudogene
MUL_4852	CP000325.1:5376125-5376935	810	-3.477031339	0.006726233	O-methyltransferase Omt
MUL_0006	CP000325.1:7345-9865	2520	-1.516793136	0.006806159	DNA gyrase subunit A
MUL_4504	CP000325.1:4997054-4998044	990	1.867908764	0.00728067	malate dehydrogenase
MUL_4099	CP000325.1:4570977-4571847	870	-2.83578846	0.007886546	dehydratase
MUL_3740	CP000325.1:4169701-4170324	623	15.46317789	0.009090384	pseudogene
MUL_3614	CP000325.1:4014021-4014912	891	-2.413949733	0.00931227	undecaprenyl pyrophosphate synthase
MUL_3717	CP000325.1:4144349-4144754	405	2.0208732	0.00937176	hypothetical protein
MUL_4164	CP000325.1:4636323-4636941	618	1.828130291	0.009672096	carbonic anhydrase
MUP004c	BX649209.1:2309-2924	615	-1.963101784	0.009726447	hypothetical protein(Plasmid pMUM001)
MUL_1862	CP000325.1:2063430-2064876	1446	-2.426719786	0.009898592	hypothetical protein
MUL_4957	CP000325.1:5488360-5489227	867	-2.225414408	0.010106887	hypothetical protein
MUL_4934	CP000325.1:5465450-5466539	1089	-1.903636952	0.010656213	hypothetical protein
MUL_4023	CP000325.1:4494714-4496052	1338	-1.619561043	0.011190857	acetyl-CoA hydrolase/transferase
MUL_0491	CP000325.1:506466-507723	1257	-2.005470325	0.011244725	cytochrome P450 126A3 Cyp126A3
MUL_1164	CP000325.1:1248077-1249373	1296	1.976306493	0.011925194	transmembrane protein
MUL_3286	CP000325.1:3660630-3661101	471	-2.979848515	0.01211209	hypothetical protein
MUL_0371	CP000325.1:381869-382724	855	-2.460440816	0.012490512	chitinase/cellulase
MUL_4928	CP000325.1:5458608-5459352	744	-1.998830244	0.012689035	hypothetical protein
MUL_4929	CP000325.1:5459348-5460857	1509	-2.191860621	0.012903067	glutamate decarboxylase
MUL_2699	CP000325.1:3018710-3019973	1263	-3.039425203	0.013305929	NADPH:adrenodoxin oxidoreductase FprA
MUL_1564	CP000325.1:1696280-1696508	228	-2.085352698	0.013403562	hypothetical protein
MUL_4926	CP000325.1:5457365-5458094	729	-2.824260522	0.014909527	hypothetical protein
MUL_0758	CP000325.1:804195-804624	429	-2.086781784	0.015265215	transmembrane proteinm, MmpS5
MUL_0554	CP000325.1:562013-562793	780	3.201880549	0.015277894	transcriptional regulatory protein
MUL_3525	CP000325.1:3910337-3911417	1080	2.442655612	0.01534396	mevalonate kinase, Erg12
MUL_4690	CP000325.1:5194418-5195597	1179	-2.224789843	0.016749528	hypothetical protein
MUL_4516	CP000325.1:5010892-5011285	393	2.057967127	0.016794867	sec-independent translocase
MUL_4763	CP000325.1:5281180-5282113	933	-2.181187613	0.017547722	hypothetical protein
MUL_4994	CP000325.1:5543709-5544636	927	-1.731220077	0.018184992	exported repetitive protein Erp
MUL_1945	CP000325.1:2151506-2151866	360	-1.906671546	0.018283584	low molecular weight protein antigen 6, Cfp6
MUL_1332	CP000325.1:1431121-1432678	1557	-1.75886282	0.01831872	exported protease
MUL_5127	CP000325.1:2535897-2537715	1818	1.695585033	0.018464444	N-term polyprenol-monophosphomannose synthase Ppm1A
MUL_4917	CP000325.1:5448350-5449397	1047	-2.136572308	0.018530046	MCE-family protein Mce6C
MUL_3373	CP000325.1:3743130-3744031	901	1.887526657	0.018819572	pseudogene
MUL_0393	CP000325.1:404474-406049	1575	-1.980998612	0.01909469	ATP-dependent RNA helicase, RhlE1
MUL_2140	CP000325.1:2389094-2390021	927	-2.277053665	0.019331877	hypothetical protein
MUL_5001	CP000325.1:5550525-5552076	1551	-2.449082802	0.019718988	hypothetical protein
MUL_0072	CP000325.1:69891-70407	516	2.471564941	0.019890497	single-stranded DNA-binding protein
MUL_4941	CP000325.1:5473542-5474765	1223	-2.344270026	0.02012491	pseudogene
MUL_4130	CP000325.1:4604465-4605641	1176	2.159122316	0.020144413	aspartate aminotransferase
MUL_1319	CP000325.1:1416511-1417006	495	1.686490713	0.020349342	phosphotyrosine protein phosphatase PtpA
MUL_3953	CP000325.1:4417687-4418068	381	1.590231579	0.02064669	F0F1 ATP synthase subunit epsilon
MUL_0556	CP000325.1:564417-564798	381	-4.402666111	0.021332872	conserved hypothetical protein
MUL_4303	CP000325.1:4779746-4780736	990	-2.384767638	0.021598957	DNA polymerase III subunit epsilon
MUL_2439	CP000325.1:2726452-2727424	972	2.268888801	0.021629456	NADPH quinone oxidoreductase FadB4
MUL_1480	CP000325.1:1601844-1602654	810	1.713141841	0.021690092	enoyl-CoA hydratase
MUL_4705	CP000325.1:5209034-5210636	1602	1.575252202	0.022492419	acetyl-/propionyl-CoA carboxylase subunit beta
MUL_4073	CP000325.1:4542412-4543243	831	-2.383493345	0.022497891	pseudogene
MUL_4769	CP000325.1:5286514-5286916	402	-2.266320393	0.0233612	hypothetical protein
MUL_2467	CP000325.1:2756504-2757050	546	-1.947922758	0.023589798	NADH dehydrogenase subunit I
MUL_1958	CP000325.1:2164283-2164358	75	-3.602852621	0.023704216	glnU
MUL_0227	CP000325.1:231547-233098	1551	-1.726447327	0.023792488	arylsulfatase, AslA
MUL_1001	CP000325.1:1052615-1053740	1125	-3.990550709	0.023881017	hypothetical protein
MUL_1867	CP000325.1:2068593-2068941	348	-1.771105274	0.023910515	hypothetical protein
MUL_4226	CP000325.1:4700881-4701913	1032	-2.562180313	0.024403012	hypothetical protein
MUL_0402	CP000325.1:415337-415802	465	-2.218288696	0.024436278	hypothetical protein
MUL_1514	CP000325.1:1638290-1639784	1494	-1.805328895	0.024448155	pseudogene
MUL_4635	CP000325.1:5136448-5137042	594	-1.782969928	0.02454757	TetR family transcriptional regulator
MUL_4022	CP000325.1:4494187-4494715	528	-2.045151453	0.024732127	dehydratase
MUL_2076	CP000325.1:2322210-2323125	915	1.717697016	0.025263143	integral membrane phosphatidate cytidylyltransferase CdsA
MUL_0282	CP000325.1:290496-290790	294	-7.29753922	0.025311177	molybdenum cofactor biosynthesis protein D 2 MoaD2
MUL_2605	CP000325.1:2905947-2906331	384	-1.943144421	0.025311288	transcriptional regulatory protein Whib-like WhiB2
MUL_0558	CP000325.1:564821-565506	685	3.4114491	0.026093594	pseudogene
MUL_2435	CP000325.1:2721756-2722791	1035	3.434831209	0.026318821	4-hydroxy-2-ketovalerate aldolase
MUL_4999	CP000325.1:5548879-5549659	780	-1.662891523	0.026423365	acyltransferase
MUL_2424	CP000325.1:2707955-2708750	795	9.903005719	0.027521166	hypothetical protein
MUL_1893	CP000325.1:2095288-2096239	951	3.291687992	0.027637957	formate hydrogenlyase HycD
MUL_2392	CP000325.1:2676194-2676458	264	-2.517005997	0.027805419	hypothetical protein
MUL_1315	CP000325.1:1413008-1413815	807	2.057175258	0.027990249	hypothetical protein
MUL_1864	CP000325.1:2066068-2066851	783	-2.227194959	0.028064247	ABC transporter ATP-binding protein
MUL_3269	CP000325.1:3644637-3645816	1179	8.373950514	0.028197957	conserved transmembrane alanine and leucine rich protein
MUL_2732	CP000325.1:3051510-3052534	1024	-1.82761491	0.028468094	pseudogene
MUL_2078	CP000325.1:2324230-2325325	1095	1.612409656	0.028564979	ribosomal RNA large subunit methyltransferase N
MUL_2841	CP000325.1:3168316-3168739	423	-3.539113254	0.028698428	hypothetical protein
MUL_4047	CP000325.1:4516750-4517584	834	3.95089047	0.029259888	hypothetical protein
MUL_5071	CP000325.1:5626474-5627449	975	-2.314014874	0.030853413	chromosome partitioning protein ParA
MUL_1895	CP000325.1:2096905-2098372	1467	6.617529478	0.031471636	hydrogenase HycQ
MUL_5033	CP000325.1:5577539-5578460	921	7.71698776	0.031546482	conserved hypothetical protein
MUL_2836	CP000325.1:3164166-3164946	780	-1.982409257	0.031769366	hypothetical protein
MUL_5070	CP000325.1:5625494-5626478	984	-1.802840965	0.031783093	chromosome partitioning protein ParB
MUL_2420	CP000325.1:2702954-2704343	1389	46.95613304	0.031862414	conserved hypothetical protein
MUL_3736	CP000325.1:4166401-4166698	297	1.725879622	0.031909003	hypothetical protein
MUL_0492	CP000325.1:508009-509218	1209	-2.397553836	0.031909134	PPE family protein
MUL_4935	CP000325.1:5466913-5467639	726	-3.718190829	0.032110309	hypothetical protein
MUL_3669	CP000325.1:4082331-4082760	429	-2.036091978	0.032144567	transcriptional regulator
MUL_3659	CP000325.1:4071442-4072261	819	2.032032311	0.033054242	sulfate-transport integral membrane protein ABC transporter CysW
MUL_4420	CP000325.1:4902797-4904356	1559	2.394276296	0.033175151	pseudogene
MUL_0166	CP000325.1:168648-169749	1101	-1.989956578	0.033186102	GTP-dependent nucleic acid-binding protein EngD
MUL_4980	CP000325.1:5518894-5520692	1798	21.80371413	0.033710316	pseudogene
MUL_3998	CP000325.1:4463758-4464250	492	-2.074577711	0.03373547	carbonic anhydrase
MUL_4714	CP000325.1:5221395-5222787	1392	1.665364426	0.033841213	integral membrane protein
MUL_1754	CP000325.1:1940381-1943087	2706	-1.615226484	0.034034999	alanyl-tRNA synthetase
MUL_3331	CP000325.1:3705465-3706137	672	1.798702546	0.034041742	integral membrane alanine and leucine rich protein
MUL_0951	CP000325.1:998129-998492	363	-2.439605777	0.034066879	hypothetical protein
MUL_0927	CP000325.1:974497-976018	1521	18.79237002	0.034080774	nitrite extrusion protein, NarK3_3
MUL_3208	CP000325.1:3576125-3576878	753	1.778575759	0.034519519	hypothetical protein
MUL_4026	CP000325.1:4498377-4498803	426	-2.318568451	0.034806763	hypothetical protein
MUL_1127	CP000325.1:1206319-1207528	1209	1.820239476	0.035178384	integral membrane acyltransferase
MUL_4038	CP000325.1:4508055-4508760	705	-2.656783939	0.035489358	hypothetical protein
MUL_1068	CP000325.1:1128855-1129530	675	-1.697097798	0.035549214	Mce associated membrane protein
MUL_2342	CP000325.1:2620108-2620888	780	1.734236583	0.035628568	hypothetical protein
MUL_4602	CP000325.1:5103408-5103945	537	-1.813653151	0.03600237	transmembrane protein
MUL_0423	CP000325.1:436342-438676	2334	1.72342339	0.036439393	metal cation transporter p-type ATPase, CtpV
MUL_4059	CP000325.1:4526807-4528241	1434	-1.762036011	0.036610083	MCE-family protein Mce4D
MUL_3708	CP000325.1:4131787-4132426	639	-2.54213497	0.037051781	AcrR family transcriptional regulator
MUL_1308	CP000325.1:1406217-1409007	2790	-1.729678689	0.037258684	pyruvate dehydrogenase subunit E1
MUL_3262	CP000325.1:3638720-3639146	426	3.045986647	0.037532603	hypothetical protein
MUL_0253	CP000325.1:259882-260146	264	-3.273521157	0.037734355	hypothetical protein
MUL_0030	CP000325.1:31215-32210	995	3.100295716	0.038095441	pseudogene
MUL_0904	CP000325.1:946438-947335	897	-2.496083974	0.038301845	taurine catabolism dioxygenase, TauD
MUL_0517	CP000325.1:531482-531635	153	-3.274661511	0.038518146	hypothetical protein
MUL_0234	CP000325.1:241847-243431	1584	-1.666390147	0.039009714	pseudogene
MUL_3322	CP000325.1:3696734-3698021	1287	-1.86039039	0.040357125	pseudogene
MUP021	BX649209.1:16608-16872	264	-5.053937444	0.041589543	Possible transcriptional regulatory protein (Plasmid pMUM001)
MUL_4919	CP000325.1:5450481-5451972	1491	-2.103278667	0.042299702	MCE-family protein Mce6A
MUL_1765	CP000325.1:1951441-1952005	564	-1.832561245	0.042382094	elongation factor P
MUL_0560	CP000325.1:566422-566995	573	-1.76906713	0.043185	deoxycytidine triphosphate deaminase
MUL_2696	CP000325.1:3016214-3016949	735	2.348838142	0.043384165	phosphoadenosine phosphosulfate reductase
MUL_3509	CP000325.1:3892799-3894071	1272	-2.105145524	0.043419887	proline rich membrane protein
MUL_1907	CP000325.1:2109506-2110850	1344	-1.947492305	0.043478412	DNA photolyase, PhrI
MUL_1026	CP000325.1:1082766-1083864	1098	1.705568732	0.043573568	N-succinyldiaminopimelate aminotransferase
MUL_0595	CP000325.1:610658-611849	1191	3.149498847	0.043999439	chaperone protein DnaJ
MUL_1398	CP000325.1:1505125-1505920	795	-1.885519936	0.044015124	hypothetical protein
MUL_4421	CP000325.1:4904437-4906045	1608	1.536576162	0.044745021	pseudogene
MUL_2210	CP000325.1:2471576-2472005	429	-1.507978728	0.045455923	chitinase/cellulase
MUL_1760	CP000325.1:1947443-1947998	555	1.788320686	0.045584946	shikimate kinase
MUL_4918	CP000325.1:5449389-5450418	1029	-2.261407667	0.045698561	MCE-family protein Mce6B
MUL_3959	CP000325.1:4424126-4424372	246	-2.348505319	0.045903989	F0F1 ATP synthase subunit C
MUL_4133	CP000325.1:4607560-4608136	576	-2.736860047	0.046878453	lipoprotein DsbF
MUL_4628	CP000325.1:5126981-5127884	903	2.037345036	0.047632814	hypothetical protein
MUL_2565	CP000325.1:2862564-2863851	1287	3.238098794	0.047869637	linoleoyl-CoA desaturase, DesA3
MUL_1535	CP000325.1:1660873-1662295	1422	-1.79030105	0.04829162	DNA polymerase IV
MUL_2676	CP000325.1:2994020-2994863	843	-1.718274005	0.048295439	acid phosphatase
MUL_4539	CP000325.1:5040578-5041442	864	-1.510091043	0.048652618	mycolic acid synthase PcaA
MUL_1222	CP000325.1:1312694-1313363	669	2.607840349	0.048812073	integral membrane protein
MUL_4196	CP000325.1:4668480-4668780	300	-3.541812066	0.049049556	undescribed
MUL_0578	CP000325.1:590362-590902	540	-1.528788863	0.04940732	hypothetical protein
MUL_0607	CP000325.1:626913-627666	753	-1.67314572	0.049877979	hypothetical protein
MUL_2675	CP000325.1:2993256-2993826	570	-1.798878079	0.049936952	uracil phosphoribosyltransferase
Chitin+calcium vs Control
Gene_id	Locus	Length	Fold change	p-value	Gene Description
MUL_3335	CP000325.1:3708164-3708629	465	2.222621441	0.001475705	deoxyuridine 5'-triphosphate nucleotidohydrolase
MUP005c	BX649209.1:2920-3901	981	-1.530733583	0.002459683	chromosome partitioning protein ParA (Plasmid pMUM001)
MUL_3426	CP000325.1:3796421-3797000	579	3.021773928	0.002791714	transcriptional regulatory protein
MUL_4267	CP000325.1:4736889-4737470	581	-2.203616195	0.005436766	pseudogene
MUL_3348	CP000325.1:3718027-3718276	249	-2.942220301	0.005494777	conserved hypothetical protein
MUL_1852	CP000325.1:2049700-2054732	5032	6.703111335	0.006373446	pseudogene
MUL_1878	CP000325.1:2078269-2080351	2082	-1.604054579	0.007962928	ribonucleotide-diphosphate reductase subunit alpha
MUL_2334	CP000325.1:2612272-2613370	1098	-4.431334481	0.010045384	hypothetical protein
MUL_4957	CP000325.1:5488360-5489227	867	-2.354865079	0.011679825	hypothetical protein
MUL_3659	CP000325.1:4071442-4072261	819	2.595114403	0.012279201	sulfate-transport integral membrane protein ABC transporter CysW
MUL_0851	CP000325.1:886296-887787	1491	-2.962700886	0.012457057	D-serine/D-alanine/glycine transporter, CycA
MUL_4543	CP000325.1:5044619-5045240	621	-1.753819774	0.012527693	iron-regulated heparin binding hemagglutinin HbhA
MUL_0949	CP000325.1:995096-996380	1284	-6.109606138	0.012693941	integral membrane transport protein
MUL_1892	CP000325.1:2093372-2095283	1911	15.80949555	0.014978578	oxidoreductase
MUL_4846	CP000325.1:5369145-5369364	219	-1723.635	0.01504625	conserved secreted protein
MUL_4101	CP000325.1:4572910-4574071	1161	1.797399975	0.015425148	sulfate-transport integral membrane protein ABC transporter CysW
MUL_3724	CP000325.1:4152946-4153552	606	2.423242723	0.016815538	molybdopterin-guanine dinucleotide biosynthesis protein A
MUL_1906	CP000325.1:2108834-2109380	546	-3.640467797	0.01743254	hypothetical protein
MUL_0234	CP000325.1:241847-243431	1584	-2.395394559	0.020251248	pseudogene
MUL_4847	CP000325.1:5369380-5371384	2004	2.070507512	0.020286581	integral membrane protein
MUL_5026	CP000325.1:5571317-5572787	1470	-2.110940624	0.022012031	monooxygenase EthA
MUL_0919	CP000325.1:963312-964026	714	-2.22059114	0.022230418	lipoprotein LpqD
MUL_1193	CP000325.1:1280017-1281370	1353	-3.55222803	0.023351141	hypothetical protein
MUL_1354	CP000325.1:1459676-1460213	537	-1.718130775	0.023354011	hypothetical protein
MUL_1001	CP000325.1:1052615-1053740	1125	-12.17147257	0.023458693	hypothetical protein
MUL_4024	CP000325.1:4496069-4497245	1176	1.840033958	0.024320582	acyl-CoA dehydrogenase FadE3
MUL_3404	CP000325.1:3770993-3771956	963	2.832426235	0.024346418	conserved hypothetical protein
MUL_1200	CP000325.1:1287731-1288388	657	-2.058692589	0.02437376	TetR family transcriptional regulator
MUL_2676	CP000325.1:2994020-2994863	843	-2.828254272	0.02444185	acid phosphatase
MUL_4941	CP000325.1:5473542-5474765	1223	-3.043428224	0.025190593	pseudogene
MUL_4051	CP000325.1:4520319-4520484	165	-4.245875405	0.026210229	hypothetical protein
MUL_1637	CP000325.1:1781599-1784856	3257	-2.966910287	0.026701866	pseudogene
MUL_4783	CP000325.1:5298016-5298541	525	1.6005547	0.031719109	hypothetical protein
MUL_2473	CP000325.1:2763267-2766260	2993	2.456002555	0.032059924	pseudogene
MUL_0638	CP000325.1:661419-662076	657	2.546676765	0.03206256	glycosyl transferase - dolichol-P-sugar synthase
MUL_0753	CP000325.1:797118-798780	1662	1.63281893	0.03339691	acyl-CoA dehydrogenase
MUL_2540	CP000325.1:2836955-2837921	966	-2.677582898	0.0338333	hypothetical protein
MUL_4132	CP000325.1:4606649-4607261	612	3.852517578	0.03477365	hypothetical protein
MUL_4200	CP000325.1:4671602-4672211	609	-1.584355374	0.037094929	hypoxanthine-guanine phosphoribosyltransferase Hpt
MUL_0578	CP000325.1:590362-590902	540	-2.399332311	0.037988204	hypothetical protein
MUL_4264	CP000325.1:4734931-4735192	261	-4.559918884	0.040271054	hypothetical protein
MUL_0853	CP000325.1:890588-892265	1677	-3.906920318	0.041102138	pseudogene
MUL_0499	CP000325.1:517120-517570	450	4.002966494	0.041589126	conserved membrane protein
MUL_1305	CP000325.1:1403283-1403631	348	-1.753606137	0.043658329	acyl carrier protein
MUL_1665	CP000325.1:1834433-1835114	681	2.286668971	0.043849816	antibiotic resistance ABC transporter efflux protein
MUL_0309	CP000325.1:316437-316860	423	2.267442985	0.043900973	lipoprotein
MUL_1957	CP000325.1:2162733-2164140	1407	-1.702761004	0.044156222	glutamyl-tRNA synthetase
MUL_3080	CP000325.1:3420003-3421515	1512	1.539360922	0.044212289	hypothetical protein
MUL_0723	CP000325.1:756606-756682	76	-7.093534657	0.045406877	-
MUL_2924	CP000325.1:3248803-3249205	402	-2.622717598	0.046672383	hypothetical protein
MUL_0464	CP000325.1:477215-478661	1446	1.941849165	0.047960535	two component system response phosphate sensor kinase, PhoR
MUL_0579	CP000325.1:591183-594051	2868	1.829898256	0.047989289	membrane protein, IniB
MUL_4862	CP000325.1:5391175-5391931	756	-3.141676687	0.049323233	bifunctional Mta/Sah nucleosidase Mtn
MUL_0001	CP000325.1:0-1533	1533	-4.015945456	0.049631898	chromosomal replication initiation protein
Starch vs Control
Gene_id	Locus	Length	Fold change	p-value	Gene Description
MUL_0973	CP000325.1:1024423-1026422	1999	2.876101814	0.002875652	pseudogene
MUL_1758	CP000325.1:1945690-1946135	445	-1.963583842	0.011531979	pseudogene
MUL_2072	CP000325.1:2318704-2319565	861	2.779559364	0.012095836	conserved hypothetical membrane protein
MUL_0963	CP000325.1:1009302-1009902	600	4.314453637	0.012422049	pseudogene
MUL_0616	CP000325.1:638499-639823	1324	4.852046347	0.017400222	pseudogene
MUL_1614	CP000325.1:1752053-1752605	552	2.363167788	0.017416449	conserved hypothetical protein
MUL_1656	CP000325.1:1821107-1822169	1062	1.624929438	0.018086285	chalcone synthase, Pks11
MUL_4929	CP000325.1:5459348-5460857	1509	-1.903038061	0.018200552	glutamate decarboxylase
MUL_0161	CP000325.1:163981-164170	189	-2.021387618	0.019922648	hypothetical protein
MUL_0282	CP000325.1:290496-290790	294	-10.92319365	0.026549176	molybdenum cofactor biosynthesis protein D 2 MoaD2
MUL_0326	CP000325.1:332624-333455	831	2.003377994	0.027244635	short chain dehydrogenase
MUL_1907	CP000325.1:2109506-2110850	1344	-1.577689894	0.035316665	DNA photolyase, PhrI
MUL_2090	CP000325.1:2337779-2338364	585	2.105354131	0.038610594	hypothetical protein
MUL_4132	CP000325.1:4606649-4607261	612	3.854707179	0.039206802	conserved hypothetical protein
MUL_0304	CP000325.1:311214-311718	504	-5.308707034	0.039892266	pseudogene
MUL_2804	CP000325.1:3130904-3131102	198	2.875428767	0.040891547	thiamine biosynthesis protein ThiS
MUL_4695	CP000325.1:5199484-5199820	336	1.612799071	0.041502082	putative serine rich protein
MUL_2841	CP000325.1:3168316-3168739	423	-2.178292093	0.044446602	hypothetical protein
MUL_0738	CP000325.1:774577-775039	462	2.745868817	0.04886202	malonyl CoA-acyl carrier protein transacylase, FabD2
MUL_3697	CP000325.1:4114854-4116249	1395	1.773756303	0.049018964	hypothetical protein
MUL_0247	CP000325.1:254271-255651	1380	2.268318861	0.049147126	hypothetical protein
