# Supplementary material for: Environmental Variations in Mycobacterium ulcerans Transcriptome: Absence of Mycolactone Expression in Suboptimal Environments
Source: Toxins (Basel). 2019 Mar 4;11(3):146. doi: 10.3390/toxins11030146 (PMC6468629; doi:10.3390/toxins11030146)
Supplement: Supplementary file 1 [file toxins-11-00146-s001.zip › toxins-446075-supple-proofreading/Table S2.xls]

## Sheet: Hoja1
			Chitin vs control
Chitin 90% identity= Zero
Chitin 75% identity
Category	Term	Count	%	p-value	Genes	List total	Pop hits	Pop total	Fold Enrich	Bonferroni	Benjamini
GO_TERM_BP_FAT	GO: 0055114~ Oxidation reduction	2	3.3333	0.23065	RV3229C,RV3538	2	966	4188	4.3354	0.23065	0.2308
SP_PIR_KEYWORDS	oxidoreductase	2	3.3333	0.29616	RV3229C,RV3538	6	861	12695	4.9148	0.7545	0.7545
Chitin 50% Identity
Category	Term	Count	%	p-value	Genes	List total	Pop hits	Pop total	Fold Enrich	Bonferroni	Benjamini
KEGG_PATHWAY	mtu00624:1 and Methylnaphtalene degradation	2	10.5263	0.0383	RV3551,RV0228	3	43	2223	34.4651	0.2965	0.2965
INTERPRO	IPR006015: Universal stress protein A	2	10.5263	0.0389	RV1996,RV3134C	12	28	7774	46.2738	0.5657	0.5657
INTERPRO	IPR006016: Usp A	2	10.5263	0.0403	RV1996,RV3134C	12	29	7774	44.6781	0.5785	0.3507
INTERPRO	IPR014729: Rossmann-like alpha/beta/alpha sandwich fold	2	10.5263	0.0646	RV1996,RV3134C	12	47	7774	27.5673	0.7538	0.3733
GO_TERM_BP_FAT	GO: 0055114~ Oxidation reduction	2	10.5263	0.4082	RV3229C,RV3538	3	966	4188	2.8903	0.9982	0.9982
SP_PIR_KEYWORDS	membrane	2	10.5263	0.6651	RV0955,RV0228	19	748	12695	1.7865	0.9999	0.9999
SP_PIR_KEYWORDS	oxidoreductase	2	10.5263	0.7178	RV3229C,RV3538	19	861	12695	1.5521	0.9999	0.9999
SP_PIR_KEYWORDS	transferase	2	10.5263	0.7917	RV3551,RV0228	19	1059	12695	1.2619	0.9999	0.9999
SP_PIR_KEYWORDS	transmembrane	2	10.5263	0.8085	RV0955,RV0996	19	1113	12695	1.2006	0.9999	0.9993
GO_TERM_CC_FAT	GO:0016021~integral to membrane	2	10.5263	0.9417	RV0955,RV0996	3	1236	1630	0.8792	0.9999	0.9999
GO_TERM_CC_FAT	GO:0031224~intrinsic to membrane	2	10.5263	0.9571	RV0955,RV0996	3	1292	1630	0.8411	0.9999	0.9999
Chitin 90% similarity
Category	Term	Count	%	p-value	Genes	List total	Pop hits	Pop total	Fold Enrich	Bonferroni	Benjamini
SP_PIR_KEYWORDS	oxidoreductase	2	50	0.1899	RV3229C,RV3538	4	861	12695	7.3722	0.5695	0.5695
GO_TERM_BP_FAT	GO: 0055114~ Oxidation reduction	2	50	0.2307	RV3229C,RV3538	2	966	4188	4.3354	0.2307	0.2307
Chitin 75% similarity
Category	Term	Count	%	p-value	Genes	List total	Pop hits	Pop total	Fold Enrich	Bonferroni	Benjamini
KEGG_PATHWAY	mtu00624:1 and Methylnaphtalene degradation	2	15.3846	0.0383	RV3551,RV0228	3	43	2223	34.4651	0.2965	0.2965
GO_TERM_BP_FAT	GO: 0055114~ Oxidation reduction	2	15.3846	0.2306	RV3229C,RV3538	2	966	4188	4.3354	0.2306	0.2306
SP_PIR_KEYWORDS	membrane	2	15.3846	0.5176	RV0955,RV0228	13	748	12695	2.6111	0.9971	0.9971
SP_PIR_KEYWORDS	oxidoreductase	2	15.3846	0.5696	RV3229C,RV3538	13	861	12695	2.2684	0.9988	0.9657
SP_PIR_KEYWORDS	transferase	2	15.3846	0.6486	RV3551,RV0228	13	1059	12695	1.8442	0.9998	0.9385
Chitin 50% Similarity
Category	Term	Count	%	p-value	Genes	List total	Pop hits	Pop total	Fold Enrich	Bonferroni	Benjamini
KEGG_PATHWAY	mtu00624:1 and Methylnaphtalene degradation	2	10.5263	0.0383	RV3551,RV0228	3	43	2223	34.4651	0.2965	0.2965
INTERPRO	IPR006015: Universal stress protein A	2	10.5263	0.0389	RV1996,RV3134C	12	28	7774	46.2738	0.5657	0.5657
INTERPRO	IPR006016: Usp A	2	10.5263	0.0403	RV1996,RV3134C	12	29	7774	44.6781	0.5785	0.3507
INTERPRO	IPR014729: Rossmann-like alpha/beta/alpha sandwich fold	2	10.5263	0.0646	RV1996,RV3134C	12	47	7774	27.5673	0.7538	0.3733
GO_TERM_BP_FAT	GO: 0055114~ Oxidation reduction	2	10.5263	0.4082	RV3229C,RV3538	3	966	4188	2.8903	0.9982	0.9982
SP_PIR_KEYWORDS	membrane	2	10.5263	0.6651	RV0955,RV0228	19	748	12695	1.7865	0.9999	0.9999
SP_PIR_KEYWORDS	oxidoreductase	2	10.5263	0.7178	RV3229C,RV3538	19	861	12695	1.5521	0.9999	0.9999
SP_PIR_KEYWORDS	transferase	2	10.5263	0.7917	RV3551,RV0228	19	1059	12695	1.2619	0.9999	0.9999
SP_PIR_KEYWORDS	transmembrane	2	10.5263	0.8085	RV0955,RV0996	19	1113	12695	1.2006	0.9999	0.9993
GO_TERM_CC_FAT	GO:0016021~integral to membrane	2	10.5263	0.9417	RV0955,RV0996	3	1236	1630	0.8792	0.9999	0.9999
GO_TERM_CC_FAT	GO:0031224~intrinsic to membrane	2	10.5263	0.9571	RV0955,RV0996	3	1292	1630	0.8411	0.9999	0.9999
Gene M. ulcerans	Expression compared to control	Gene M. tuberculosis
MUL_4114	7.4952	RV3551
MUL_1127	1.8202	Gene ID:886708 RV0228
MUL_5033	7.7170	Gene ID:888863 RV1996
MUL_2424	9.9030	Gene ID:887558 RV3134c
			Calcium vs Control
Calcium 90% Identity = Zero
Calcium 75% Identity
Category	Term	Count	%	p-value	Genes	List total	Pop hits	Pop total	Fold Enrich	Bonferroni	Benjamini
GO_TERM_BP_FAT	GO: 0055114~ Oxidation reduction	2	40.0	0.2306	RV3229C, RV3818	2	966	4188	4.3354	0.9784	0.2307
Calcium 50% Identity
Category	Term	Count	%	p-value	Genes	List total	Pop hits	Pop total	Fold Enrich	Bonferroni	Benjamini
SP_PIR_KEYWORDS	transmembrane	4	23.5294	0.1600	RV1200, RV0102,RV1819C,RV1648	17	1113	12695	2.6838	0.9784	0.9784
INTERPRO	IPR003593:ATPase, AAA+type, core	2	11.7647	0.2627	RV2805C,RV1819C	14	180	7774	6.1698	0.9999	0.9999
GO_TERM_BP_FAT	GO: 0055114~ Oxidation reduction	3	17.647	0.3264	RV08511C,RV3229C,RV3818	6	966	4188	2.1677	0.996	0.996
GO_TERM_MF	GO:0016887~ ATPase activity	2	11.7647	0.3281	RV2805C,RV1819C	8	275	4983	4.53	0.9999	0.9999
SMART	SM00382:AAA	2	11.7647	0.3353	RV2805C,RV1819C	3	180	975	3.6111	0.8048	0.8048
GO_TERM_CC_FAT	GO:0016021~integral to membrane	4	23.5294	0.4358	RV1200, RV0102,RV1819C,RV1648	4	1236	1630	1.3188	0.8204	0.8204
GO_TERM_CC_FAT	GO:0031224~intrinsic to membrane	4	23.5294	0.4978	RV1200, RV0102,RV1819C,RV1649	4	1292	1630	1.2616	0.8733	0.6441
SP_PIR_KEYWORDS	cell membrane	2	11.7647	0.5643	RV0102, RV1819C	17	642	12695	2.3264	0.9999	0.9999
UP_SEQ_FEAT	transmembrane region	2	11.7647	0.5675	RV0102, RV1819C	5	506	2678	2.117	0.9999	0.9999
SP_PIR_KEYWORDS	membrane	2	11.7647	0.6218	RV0102, RV1819C	17	748	12695	2.117	0.9999	0.9992
SP_PIR_KEYWORDS	oxidoreductase	2	11.7647	0.6752	RV08511C,RV3229C	17	861	12695	1.7346	0.9999	0.9979
GO_TERM_MF	GO:0005524~ATP binding	2	11.7647	0.6752	RV2805C,RV1819C	8	739	4983	1.6857	1	0.9999
GO_TERM_MF	GO:0032559~adenyl ribonucleotide binding	2	11.7647	0.6752	RV2805C,RV1819C	8	740	4983	1.1683	1	0.9999
GO_TERM_MF	GO:0032555~purine ribonucleotide binding	2	11.7647	0.701	RV2805C,RV1819C	8	789	4983	1.5789	1	0.9999
GO_TERM_MF	GO:0032553~ ribonucleotide binding	2	11.7647	0.701	RV2805C,RV1819C	8	789	4983	1.5789	1	0.9999
GO_TERM_CC_FAT	GO:0005886~plasma membrane	2	11.7647	0.7307	RV0102, RV1819C	4	577	1630	1.4125	0.9805	0.9999
GO_TERM_MF	GO:0030554~adenyl nucleotide binding	2	11.7647	0.779	RV2805C,RV1819C	8	966	4983	1.2896	1	0.9999
GO_TERM_MF	GO:0001883~purine nucleoside binding	2	11.7647	0.779	RV2805C,RV1819C	8	966	4983	1.2896	1	0.9999
GO_TERM_MF	GO:0001882~nucleoside binding	2	11.7647	0.7794	RV2805C,RV1819C	8	967	4983	1.2883	1	0.9999
GO_TERM_MF	GO:0017076~purine nucleotide binding	2	11.7647	0.7972	RV2805C,RV1819C	8	1015	4983	1.2274	1	0.9999
GO_TERM_MF	GO:0000166~nucleotide binding	2	11.7647	0.8486	RV2805C,RV1819C	8	1177	4983	1.0584	1	0.9999
Calcium 90% Similarity
Category	Term	Count	%	p-value	Genes	List total	Pop hits	Pop total	Fold Enrich	Bonferroni	Benjamini
GO_TERM_BP_FAT	GO: 0055114~ Oxidation reduction	2	66.6666	0.2306	RV3229C, RV3818	2	966	4188	4.3354	0.9784	0.2307
Calcium 75% Similarity
Category	Term	Count	%	p-value	Genes	List total	Pop hits	Pop total	Fold Enrich	Bonferroni	Benjamini
SP_PIR_KEYWORDS	transmembrane	3	30.0000	0.1833	RV1200, RV0102,RV1819C	10	1113	12695	3.4218	0.9521	0.9521
UP_SEQ_FEAT	transmembrane region	2	20.0000	0.3423	RV0102, RV1819C	3	506	2678	3.5283	0.919	0.919
SP_PIR_KEYWORDS	cell membrane	2	20.0000	0.3732	RV0102, RV1819C	10	642	12695	3.9548	0.9991	0.9699
GO_TERM_BP_FAT	GO: 0055114~ Oxidation reduction	2	20.0000	0.4081	RV3229C,RV3818	3	966	4188	2.8903	0.6497	0.6497
SP_PIR_KEYWORDS	membrane	2	20.0000	0.4212	RV0102, RV1819C	10	748	12695	3.9548	0.9991	0.935
GO_TERM_CC_FAT	GO:0016021~integral to membrane	3	30.0000	0.5749	RV1200, RV0102,RV1819C	3	1236	1630	1.3118	0.9232	0.9232
GO_TERM_CC_FAT	GO:0005886~plasma membrane	2	20.0000	0.5829	RV0102, RV1819C	3	577	1630	1.8833	0.9274	0.9274
GO_TERM_CC_FAT	GO:0031224~intrinsic to membrane	3	30.0000	0.6282	RV1200, RV0102,RV1819C	3	1292	1630	1.2616	0.9486	0.9485
Category	Term	Count	%	p-value	Genes	List total	Pop hits	Pop total	Fold Enrich	Bonferroni	Benjamini
SP_PIR_KEYWORDS	transmembrane	4	22.2222	0.1824	RV1200, RV0102,RV1819C,RV1648	18	1113	12695	2.5347	0.9881	0.9881
INTERPRO	IPR003593:ATPase, AAA+type, core	2	11.1111	0.2798	RV2805C,RV1819C	15	180	7774	5.7585	0.9999	0.9999
GO_TERM_BP_FAT	GO: 0055114~ Oxidation reduction	3	16.6666	0.3264	RV08511C,RV3229C,RV3818	6	966	4188	2.1677	0.996	0.996
GO_TERM_MF	GO:0016887~ ATPase activity	2	11.1111	0.3281	RV2805C,RV1819C	8	275	4983	4.53	0.9999	0.9999
SMART	SM00382:AAA	2	11.1111	0.3353	RV2805C,RV1819C	3	180	975	3.6111	0.8048	0.8048
			Calcium +chitin vs Control
Identity 90%= Zero
Identity 75%= Zero
Identity 50%
Category	Term	Count	%	p-value	Genes	List total	Pop hits	Pop total	Fold Enrich	Bonferroni	Benjamini
SP_PIR_KEYWORDS	transmembrane	4	44.4444	0.0269	RV3453, RV1200, RV0083, RV0102	9	1113	12695	5.0694	0.2387	0.2387
SP_PIR_KEYWORDS	cell membrane	2	22.2222	0.3398	RV0083, RV0102	9	642	12695	4.3943	0.9843	0.8746
UP_SEQ_FEAT	transmembrane region	2	22.2222	0.3423	RV0083, RV0103	3	506	2678	3.5228	0.7154	0.7154
SP_PIR_KEYWORDS	membrane	2	22.2222	0.3849	RV0083, RV0104	9	748	12695	3.7715	0.9922	0.8021
GO_TERM_CC_FAT	GO:0016021~integral to membrane	4	44.4444	0.4358	RV3453, RV1200, RV0083, RV0102	4	1236	1630	1.3188	0.8204	0.8204
GO_TERM_CC_FAT	GO:0031224~intrinsic to membrane	4	44.4444	0.4978	RV3453, RV1200, RV0083, RV0102	4	1292	1630	1.2616	0.8733	0.644
GO_TERM_CC_FAT	GO:0005886~plasma membrane	2	22.2222	0.7307	RV0083, RV0103	4	577	1630	1.4125	0.9805	0.7307
Similarity 90%= Zero
Similarity 75%
Category	Term	Count	%	p-value	Genes	List total	Pop hits	Pop total	Fold Enrich	Bonferroni	Benjamini
SP_PIR_KEYWORDS	transmembrane	2	50	0.2406	RV1200, RV102	4	1113	12695	5.7031	0.6675	0.6675
GO_TERM_CC_FAT	GO:0016021~integral to membrane	2	50	0.7583	RV1200, RV103	2	1236	1630	1.3188	0.9859	0.9859
GO_TERM_CC_FAT	GO:0031224~intrinsic to membrane	2	50	0.7926	RV1200, RV104	2	1292	1630	1.2616	0.9911	0.9056
Similarity 50%
Category	Term	Count	%	p-value	Genes	List total	Pop hits	Pop total	Fold Enrich	Bonferroni	Benjamini
SP_PIR_KEYWORDS	transmembrane	4	44.4444	0.0269	RV3453, RV1200, RV0083, RV0102	9	1113	12695	5.0694	0.2387	0.2387
SP_PIR_KEYWORDS	cell membrane	2	22.2222	0.3398	RV0083, RV0102	9	642	12695	4.3943	0.9843	0.8746
UP_SEQ_FEAT	transmembrane region	2	22.2222	0.3423	RV0083, RV0103	3	506	2678	3.5228	0.7154	0.7154
SP_PIR_KEYWORDS	membrane	2	22.2222	0.3849	RV0083, RV0104	9	748	12695	3.7715	0.9922	0.8021
GO_TERM_CC_FAT	GO:0016021~integral to membrane	4	44.4444	0.4358	RV3453, RV1200, RV0083, RV0102	4	1236	1630	1.3188	0.8204	0.8204
GO_TERM_CC_FAT	GO:0031224~intrinsic to membrane	4	44.4444	0.4978	RV3453, RV1200, RV0083, RV0102	4	1292	1630	1.2616	0.8733	0.644
GO_TERM_CC_FAT	GO:0005886~plasma membrane	2	22.2222	0.7307	RV0083, RV0103	4	577	1630	1.4125	0.9805	0.7307
Gene M. ulcerans	Expression compared to control	Gene M. tuberculosis
MUL_0853	-3.9069	GeneID:887596 RV3453
MUL_1200	-2.0587	GeneID: 886629 RV0275C
MUL_1892	15.8095	GeneID: 886965 RV0083
MUL_4847	2.0705	GeneID: 886926 RV0102
			Starch vs Control
Identity 90%= Zero
Identity 75%= Zero
Identity 50%= Zero
Similarity 90%= Zero
Similarity 75%= Zero
Similarity 50%=Zero
